# Supplementary material for: Integrated Prenatal Genetic Evaluation of Renal Agenesis: Chromosomal Microarray Analysis, Whole Exome Sequencing, and Outcome Correlations in 203 Fetuses
Source: Genes (Basel). 2026 Jan 31;17(2):176. doi: 10.3390/genes17020176 (PMC12940442; doi:10.3390/genes17020176)
Supplement: Supplementary file 1 [file genes-17-00176-s001.zip › Supplementary File S2.xlsx]

## Sheet: Sheet1
Case number	PMID	DOI	First Author	Title	Year	Country	Study Type	Number of Cases Included (N)	Number of Positive Diagnoses (n)	Detection Rate (n/N)	Technique	Diagnostic week	Side of renal agenesis	Isolated or Non-Isolated	Combined abnormalities	Gene	Variant	Inheritance	ACMG Classification	Pregnancy Outcome
	40993696	10.1186/s13023-025-04001-x	Qin Y	Prenatal diagnosis of fetuses with renal abnormalities: a retrospective analysis of 329 Chinese cases	2025	China	Cohort study	12	2	0.166667	WES	-	-	-	-	-	-	-	-	-
1	-	-	-	-	-	-	-	-	-	-	WES	Unknown	Unknown	Non-Isolated	Ventricular septal defect, right aortic arch	CHD7	c.1931dupA (p.K645Efs*31)	De novo	Pathogenic	Unknown
2	-	-	-	-	-	-	-	-	-	-	WES	Unknown	Unknown	Non-Isolated	Fetal ascites	KMT2D	c.4395dup (p.K1466Qfs*25)	De novo	Pathogenic	Unknown
	40804693	10.1186/s13023-025-03970-3	Cai M	Etiology and outcomes of fetal renal abnormalities in Southern China	2025	China	Cohort study	64	11	0.171875	CMA	-	-	-	-	-	-	-	-	-
3	-	-	-	-	-	-	-	-	-	-	CMA	Unknown	Bilateral	Non-Isolated	Tetralogy of Fallot, anhydramnios, single umbilical artery	22q11.21 microdeletion	arr[hg19]22q11.21(18,648,855 − 21,800,471)x1	Unknown	Pathogenic	Termination
4	-	-	-	-	-	-	-	-	-	-	CMA	Unknown	Left	Non-Isolated	Aberrant right subclavian artery	16p11.2 microdeletion	arr[hg19]16p11.2(29567297_30350748)x1	Unknown	Pathogenic	Termination
5	-	-	-	-	-	-	-	-	-	-	CMA	Unknown	Left	Non-Isolated	Mild tricuspid regurgitation, echogenic bowel	16p11.2 microdeletion	arr[hg19]16p11.2(29,580,020–30,190,029)x1	Unknown	Pathogenic	Liveborn (1 year, normal)
6	-	-	-	-	-	-	-	-	-	-	CMA	Unknown	Bilateral	Non-Isolated	Bilateral talipes equinovarus	16p11.2 microdeletion	arr[hg19]16p11.2(29,591,326 − 30,176,508)x1	Unknown	Pathogenic	Termination
7	-	-	-	-	-	-	-	-	-	-	CMA	Unknown	Right	Isolated	-	16p11.2 microduplication	arr[hg19]16p11.2(28786704_29032280)x3	Unknown	Pathogenic	Termination
8	-	-	-	-	-	-	-	-	-	-	CMA	Unknown	Left	Isolated	-	17p12 microdeletion	arr[hg19]17p12(14,083,054 − 15,482,833)x1	Unknown	Pathogenic	Lost to follow-up
9	-	-	-	-	-	-	-	-	-	-	CMA	Unknown	Left	Non-Isolated	Ventricular septal defect	7q11.23 microduplication	arr[hg19]7q11.23(72,701,098 − 74,069,645)x3	Unknown	Pathogenic	Termination
10	-	-	-	-	-	-	-	-	-	-	CMA	Unknown	Left	Non-Isolated	Ventricular septal defect, aortic stenosis, echogenic bowel	UPD 16q23.2–q24.3	arr[hg19]16q23.2q24.3(79,800,878 − 90,146,366) hmz	Unknown	Pathogenic	Termination
11	-	-	-	-	-	-	-	-	-	-	CMA	Unknown	Unknown	Unknown	Unknown	Aneuploidy	-	Unknown	Pathogenic	Termination
12	-	-	-	-	-	-	-	-	-	-	CMA	Unknown	Unknown	Unknown	Unknown	Aneuploidy	-	Unknown	Pathogenic	Termination
13	-	-	-	-	-	-	-	-	-	-	CMA	Unknown	Unknown	Unknown	Unknown	Aneuploidy	-	Unknown	Pathogenic	Termination
	35005812	10.1002/humu.24324	Jordan P	Targeted next‐generation sequencing in a large series of fetuses with severe renal diseases	2022	France	Cohort study	39	6	0.153846	Panel	-	-	-	-	-	-	-	-	-
14	-	-	-	-	-	-	-	-	-	-	Panel	Unknown	Bilateral	Isolated	-	EYA1	c.1397_1400del (p.Leu466*)	De novo	Pathogenic	Termination
15	-	-	-	-	-	-	-	-	-	-	Panel	Unknown	Bilateral	Non-Isolated	Facial dysmorphia, microcephaly, single umbilical artery, pulmonary anomaly	FRAS1	c.879C>G (p.Tyr293*); c.1176C>G (p.Tyr392*)	Pat+Mat	Pathogenic	Termination
16	-	-	-	-	-	-	-	-	-	-	Panel	Unknown	Bilateral	Non-Isolated	Laryngeal atresia, fetal ascites	FRAS1	c.7747C>T (p.Gln2583*)	Pat+Mat	Pathogenic	Termination
17	-	-	-	-	-	-	-	-	-	-	Panel	Unknown	Bilateral	Non-Isolated	Laryngeal stenosis, cleft lip/palate, syndactyly, cryptophthalmos	FRAS1	c.3631C>T; c.6342del	Pat+Mat	Likely pathogenic	Termination
18	-	-	-	-	-	-	-	-	-	-	Panel	Unknown	Bilateral	Non-Isolated	Ascites, ear anomaly, syndactyly	FRAS1	c.5857-5A>G	Pat+Mat	Likely pathogenic	Termination
19	-	-	-	-	-	-	-	-	-	-	Panel	Unknown	Bilateral	Non-Isolated	Myelomeningocele	BICC1	c.387+1G>C	De novo	Likely pathogenic	Termination
	34090309	10.1002/uog.23702	Su J	Association of prenatal renal ultrasound abnormalities with pathogenic copy number variants in a large Chinese cohort	2022	China	Cohort study	87	11	0.126437	CMA	-	-	-	-	-	-	-	-	-
20	-	-	-	-	-	-	-	-	-	-	CMA	25.4	Unilateral	Isolated	-	22q11.21 microdeletion	arr22q11.21(21050552–21462353)x1	Unknown	Pathogenic	Termination
21	-	-	-	-	-	-	-	-	-	-	CMA	24.7	Unilateral	Isolated	-	22q11.21 microdeletion	arr22q11.21(18844632–21460220)x1	Unknown	Pathogenic	Termination
22	-	-	-	-	-	-	-	-	-	-	CMA	26.1	Unilateral	Isolated	-	16p11.2 microdeletion	arr16p11.2(29656093–30328317)x1	Unknown	Pathogenic	Liveborn (medical attention)
23	-	-	-	-	-	-	-	-	-	-	CMA	24.1	Unilateral	Isolated	-	16p11.2 microdeletion	arr16p11.2(29634212–30192561)x1	Unknown	Pathogenic	Termination
24	-	-	-	-	-	-	-	-	-	-	CMA	29.1	Unilateral	Isolated	-	Xp21.1 deletion	arrXp21.1(31873913–31901450)x0	Unknown	Pathogenic	Liveborn (Alive and well - infant appeared normal and required no medical attention)
25	-	-	-	-	-	-	-	-	-	-	CMA	Unknown	Right	Non-Isolated	Fetal growth restriction), single umbilical artery	8q Dup/ 15q Del	arr8q23.2–qter dup + 15q26.1–qter del	Unknown	Pathogenic	Termination
26	-	-	-	-	-	-	-	-	-	-	CMA	Unknown	Bilateral	Isolated	Oligohydramnios	10p14 deletion	arr10p14(7768221–8972018)x1	Unknown	Pathogenic	Lost to follow-up
27	-	-	-	-	-	-	-	-	-	-	CMA	25.3	Unilateral	Isolated	-	10q11.22 deletion	arr10q11.22–q11.23(46947635–51588177)x1	Unknown	Pathogenic	Liveborn (Alive and well - infant appeared normal and required no medical attention)
28	-	-	-	-	-	-	-	-	-	-	CMA	23.7	Unilateral	Isolated	-	16p13.11 deletion	arr16p13.11(15052746–16303388)x1	Unknown	Pathogenic	Liveborn (Alive and well - infant appeared normal and required no medical attention)
29	-	-	-	-	-	-	-	-	-	-	CMA	Unknown	Unknown	Unknown	Unknown	Unknown	Unknown	Unknown	Unknown	Unknown
30	-	-	-	-	-	-	-	-	-	-	CMA	Unknown	Unknown	Unknown	Unknown	Unknown	Unknown	Unknown	Unknown	Unknown
	29320483	10.1038/pr.2018.3	Sagi-Dain L	Microarray analysis in pregnancies with isolated unilateral kidney agenesis	2018	Israel	Cohort study	81	2	0.0246914	CMA	-	-	-	-	-	-	-	-	-
31	-	-	-	-	-	-	-	-	-	-	CMA	Unknown	Unilateral	Isolated	-	16p12.2p11.2 deletion	arr[GRCh37]16p12.2–p11.2(21,894,285–29,315,985)x1	Unknown	Pathogenic	Unknown
32	-	-	-	-	-	-	-	-	-	-	CMA	Unknown	Unilateral	Isolated	-	22q11.21 microdeletion	arr[GRCh37]22q11.21(18,636,749–21,800,471)x1	Mat	Pathogenic	Unknown
	41230579	10.3760/cma.j.cn511374-20250707-00410	Du X	Application of chromosomal microarray analysis in the prenatal diagnosis of fetuses with isolated Congenital anomalies of the kidney and urinary tract	2025	China	Case series	3	3	-	CMA	-	-	-	-	-	-	-	-	-
33	-	-	-	-	-	-	-	-	-	-	CMA	23.1	Right	Isolated	-	17p12 microdeletion	arr[GRCh37] 17p12(14060293 _15504668)×1	Unknown	Pathogenic	Liveborn
34	-	-	-	-	-	-	-	-	-	-	CMA	25.6	Right	Isolated	-	16p13.12p13.11 deletion	arr[GRCh37] 16p13.12p13.11 (14780641_16495076)×1	De novo	Pathogenic	Termination
35	-	-	-	-	-	-	-	-	-	-	CMA	24.9	Right	Isolated	-	10p15.1p14 deletion	arr[GRCh37] 10p15.1p14 (6533877_9022264)×1	Unknown	Pathogenic	Termination
	40223730	10.1016/j.gim.2025.101432	Merz LM	Trio exome sequencing identifies de novo variants in novel candidate genes in 19.62% of CAKUT families	2025	Germany	Case series	4	4	-	WES	-	-	-	-	-	-	-	-	-
36	-	-	-	-	-	-	-	-	-	-	WES	Unknown	Left	Non-Isolated	Preauricular appendage	SOX13	c.1154C>A (p.Ser385*)	De novo	Pathogenic	Unknown
37	-	-	-	-	-	-	-	-	-	-	WES	Unknown	Left	Isolated	-	HOXC4	c.64_66delGAA (p.Glu22del)	De novo	Likely pathogenic	Unknown
38	-	-	-	-	-	-	-	-	-	-	WES	Unknown	Right	Isolated	-	PRPF8	c.4241G>A (p.Arg1414His)	De novo	Likely pathogenic	Unknown
39	-	-	-	-	-	-	-	-	-	-	WES	Unknown	Left	Non-Isolated	Right vesicoureteral reflux (grade III)	GRHL1	c.981delG (p.Gln328fs)	De novo	Pathogenic	Unknown
	39363241	10.1002/pd.6674	Li K	Contribution of Genomic Imbalance in Prenatal Congenital Anomalies of the Kidney and Urinary Tract: A Multi-Center Cohort Study	2024	China	Case series	4	4	-	CMA	-	-	-	-	-	-	-	-	-
40	-	-	-	-	-	-	-	-	-	-	CMA	18	Unknown	Isolated	-	16p11.2 microdeletion	arr[GRCh37] 16p11.2 (29628020_30332203)x1	Unknown	Pathogenic	Termination
41	-	-	-	-	-	-	-	-	-	-	CMA	20	Unknown	Isolated	-	16p11.2 microdeletion	arr[GRCh37] 16p11.2 (29656093_30328317)x1	Unknown	Pathogenic	Liveborn (Cesarean section; epilepsy)
42	-	-	-	-	-	-	-	-	-	-	CMA	23	Right	Isolated	-	22q11.21 microdeletion	arr[GRCh37] 22q11.21 (18844632_21460220)x1	Unknown	Pathogenic	Termination
43	-	-	-	-	-	-	-	-	-	-	CMA	18	Right	Non-Isolated	Limb malformations	22q11.21 microdeletion	arr[GRCh37] 22q11.21 (18919187_21357982)x1		Pathogenic	Termination
	32643034	10.1007/s40620-020-00795-0	Al-Hamed MH	Novel loss of function variants in FRAS1 and FREM2 underlie renal agenesis in consanguineous families	2021	Saudi Arabia	Case series	6	6	-	WES	-	-	-	-	-	-	-	-	-
44	-	-	-	-	-	-	-	-	-	-	WES	17	Bilateral	Isolated	Anhydramnios	FREM2	c.2303C>G (p.Ser768*)	Pat+Mat	Pathogenic	Termination
45	-	-	-	-	-	-	-	-	-	-	WES	Unknown	Bilateral	Isolated	Anhydramnios	FREM2	c.3969delC (p.Asn1323Lysfs*5)	Pat+Mat	Pathogenic	Intrauterine fetal death
46	-	-	-	-	-	-	-	-	-	-	WES	Unknown	Bilateral	Non-Isolated	oligohydramnios, congenital upper airway obstruction, multiple anomalies	FRAS1	c.5217+1G>C	Pat+Mat	Pathogenic	Intrauterine fetal death
47	-	-	-	-	-	-	-	-	-	-	WES	Unknown	Bilateral	Isolated	-	FRAS1	c.8981dupT (p.His2995Profs*3)	Pat+Mat	Pathogenic	Intrauterine fetal death
48	-	-	-	-	-	-	-	-	-	-	WES	Unknown	Bilateral	Isolated	-	FRAS1	c.8098+2T>A	Pat+Mat	Pathogenic	Intrauterine fetal death
49	-	-	-	-	-	-	-	-	-	-	WES	31	Bilateral	Non-Isolated	Anhydramnios, enlarged kidneys, hyperechogenic kidneys, multicystic dysplastickidney	FRAS1	c.9780+2T>C	Pat+Mat	Pathogenic	Neonatal death
	33020172	10.1681/ASN.2020040478	Arora V	Biallelic Pathogenic GFRA1 Variants Cause Autosomal Recessive Bilateral Renal Agenesis	2021	India	Case series	2	2	-	WGS	-	-	-	-	-	-	-	-	-
50	-	-	-	-	-	-	-	-	-	-	WGS	Unknown	Bilateral	Isolated	-	GFRA1	NM_005264.5:c.676C>T (p.Arg226*)	Pat+Mat	Pathogenic	Neonatal death
51	-	-	-	-	-	-	-	-	-	-	WGS	20	Bilateral	Isolated	-	GFRA1	NM_005264.5:c.1294delA (p.Thr432Profs*13)	Pat+Mat	Pathogenic	Termination
52	34737117	10.1016/j.ejmg.2021.104376	Al-Shamsi B	Biallelic loss-of-function variants of GFRA1 cause lethal bilateral renal agenesis	2022	Oman	Case report	1	1	-	WES	Unknown	Bilateral	Isolated	Anhydramnios	GFRA1	NM_005264.8:c.628G>T (p.Gly210Ter)	Pat+Mat	Pathogenic	Neonatal death
53	34092257	10.1186/s40478-021-01207-5	Marguet F	Neuropathological hallmarks of fetal hydrocephalus linked to CCDC88C pathogenic variants	2021	France	Case report	1	1	-	WES	18	Bilateral	Non-Isolated	Lumbar myelomeningocele; left diaphragmatic hernia; growth restriction	CCDC88C	c.3807_3809delinsACCT (p.Gly1270Profs53) + exon 23 deletion (p.Leu1323Argfs10)	Pat+Mat	Pathogenic	Termination
54	41178516	10.1002/pd.70007	Dinu AM	Shortened and Hypomineralized Bones, Renal Agenesis, and a Heart Defect: Prenatal Diagnosis of a GLI3 Variant	2025	USA	Case report	1	1	-	WES	20	Left	Non-Isolated	Skeletal dysplasia (mesomelia, polydactyly, hypomineralization) and cardiac defect	GLI3	c.2432-1G>C	De novo	Pathogenic	Termination
55	40935467	10.1016/j.tjog.2025.04.016	Shi S	Compound inheritance of rare and common RET variants in a Chinese family with three unfavorable pregnancies involving Hirschsprung's disease	2025	China	Case report	1	1	-	WGS	24	Left	Non-Isolated	Echogenic bowel	RET	NM_020975.6:c.1840G>T (p.Glu614Ter) + high-risk GTT haplotype	Pat+Mat	Likely pathogenic	Termination
56	40903390	10.1002/pd.6880	Jackson M	A Prenatal Case of Focal Dermal Hypoplasia With Split Hand/Foot Malformation, Lack of Characteristic Skin Findings, Renal Agenesis, and Coloboma Due To a Novel PORCN Variant	2025	Canada	Case report	1	1	-	WES	19.3	Right	Non-Isolated	Split hand/foot malformation, short long bones, microphthalmia, coloboma	PORCN	c.1016T>G (p.Leu339Arg)	De novo	Likely pathogenic	Termination
57	40809379	10.3389/fped.2025.1535435	Zhao T	Identification of a novel SALL4 variant associated with unilateral renal agenesis and right renal pelvis duplication by prenatal exome sequencing: a case report	2025	China	Case report	1	1	-	WES	17.9	Left	Non-Isolated	Right duplex kidney	SALL4	c.486_487del (p.Pro163Hisfs*17)	De novo	Pathogenic	Termination
58	40605465	10.1111/cge.70016	Feng X	Non-Canonical Splice Site Variant in FREM1 Result in Fetal Renal Agenesis	2025	China	Case report	1	1	-	WES	21.6	Bilateral	Isolated	Anhydramnios	FREM1	c.5622G>A (p.Trp1874*) + c.3274+4A>G (p.Gly1030_Ile1091del)	Pat+Mat	Likely pathogenic + VUS	Termination
59	40515469	10.1002/mgg3.70113	Yao W	A Novel Synonymous Variant of PAX2 in Monochorionic Diamniotic Twins With Bilateral Renal Agenesis	2025	China	Case report	1	1	-	WES	15.3	Bilateral	Isolated	Anhydramnios	PAX2	NM_000278.5: c.792G>A (p.Q264Q)	De novo	Pathogenic	Termination
60	40483479	10.1186/s13023-025-03833-x	Zhao R	A de novo SALL4 mutation causes unilateral renal agenesis by misregulating genes involved in kidney development	2025	China	Case report	1	1	-	WES	Unknown	Left	Non-Isolated	Radius aplasia, right kidney duplication, single umbilical artery, gallbladder agenesis, limb malformations	SALL4	c.542dupT (p.Thr182Aspfs*204)	De novo	Likely pathogenic	Termination
61	39757347	10.1002/pd.6736	Muir CR	Cranial, Renal, and Skeletal Anomalies in a Fetus With a Pathogenic Variant in the TAFAZZIN Gene	2025	USA	Case report	1	1	-	WES	18	Right	Non-Isolated	Occipital encephalocele, Chiari malformation, cardiomyopathy, hydrops fetalis, vertebral and rib anomalies, esophageal atresia	TAFAZZIN	c.589G>A (p.Gly197Arg)	Mat (X-linked recessive)	Pathogenic	Neonatal death
62	38410081	10.1093/qjmed/hcae036	Xie F	Whole exome sequencing reveals two novel mutations in GREB1L in two Chinese families with renal agenesis	2024	China	Case report	1	1	-	WES	Unknown	Bilateral	Isolated	-	GREB1L	c.3635del (p.Pro1212Hisfs*21)	De novo	Likely pathogenic	Termination
63	38370350	10.3389/fendo.2024.1322395	Liang L	A novel compound heterozygous variant in the TNXB gene causes single kidney agenesis and vesicoureteral reflux	2024	China	Case report	1	1	-	WES	22.6	Right	Non-Isolated	Left hydronephrosis, left ureteral dilatation, vesicoureteral reflux	TNXB	NM_019105.8:c.4111G>A (p.Glu1371Lys) + c.31A>T (p.Ser11Cys)	Pat+Mat	Likely pathogenic	Liveborn
64	38309594	10.1016/j.urology.2024.01.007	Fan L	Renal Hypodysplasia/Aplasia 3 Caused by a Rare Variant of GREB1L With Incomplete Penetrance in a Chinese Family	2024	China	Case report	1	1	-	WES	16	Bilateral	Isolated	-	GREB1L	NM_001142966.3:c.2621G>A (p.Trp874Ter)	mat	Likely pathogenic	Termination
65	38110236	10.1002/pd.6500	Rodriguez-Revenga L	A novel NONO nonsense variant in a fetus with renal abnormalities	2024	Spain	Case report	1	1	-	WES	16.9	Left	Non-Isolated	Right multicystic dysplastic kidney; absent urinary bladder, Myocardial hypertrophy, increased nuchal fold, single umbilical artery, oligohydramnios	NONO	NM_007363.5:c.355C>T (p.Arg119Ter)	Mat (X-linked recessive)	Pathogenic	Termination
66	34049960	10.1681/ASN.2020121762	Dai L	A Biallelic Frameshift Mutation in Nephronectin Causes Bilateral Renal Agenesis in Humans	2021	China	Case report	1	1	-	WES	21	Bilateral	Isolated	-	NPNT	NM_001184690:exon8:c.777dup (p.Lys260*)	Pat+Mat	Pathogenic	Termination
67	33824538	10.5507/bp.2021.019	Stefekova A	MLPA analysis of 32 foetuses with a congenital heart defect and 1 foetus with renal defects – pilot study	2022	Czech Republic	Case report	1	1	-	CMA	22	Bilateral	Isolated	-	22q11.21 microdeletion	arr22q11.2(21049799–21465659)x1	Unknown	Pathogenic	Termination
68	33746522	10.1177/1179556521992354	Forero-Delgadillo JM	New PAX2 Mutation Associated with Polycystic Kidney Disease: A Case Report	2021	The Republic of Colombia	Case report	1	1	-	WES	20	Right	Non-Isolated	Left renal cystic disease; neonatal hypertension; chronic Kidney Disease	PAX2	c.94C>T (p.Pro32Ser)	De novo	Likely pathogenic	Termination
69	33082983	10.1038/s41439-020-00119-5	Ikeda S	Prenatal diagnosis of Fraser syndrome caused by novel variants of FREM2	2020	Japan	Case report	1	1	-	Panel	19	Bilateral	Non-Isolated	CHAOS (laryngeal atresia, distended trachea), fetal ascites, cryptophthalmos, syndactyly, ear anomalies	FREM2	NM_207361.5:c.3628dupA (p.Thr1210Asnfs8) + c.6203T>A (p.Leu2068)	Pat+Mat	Pathogenic	Termination
70	32598191	10.1089/gtmb.2020.0036	Wang A	Clinical Exome Sequencing Identifies a Novel Mutation of the GREB1L Gene in a Chinese Family with Renal Agenesis	2020	China	Case report	1	1	-	WES	24	Bilateral	Isolated	Oligohydramnios	GREB1L	c.2333T>A (p.Val778Asp)	Pat	Likely pathogenic	Termination
71	31840946	10.1002/bdr2.1620	Schoner K	Smith-Lemli-Opitz syndrome — Fetal phenotypes with special reference to the syndrome-specific internal malformation pattern	2020	Germany	Case report	1	1	-	WES	18	Bilateral	Non-Isolated	Dandy–Walker cyst, atrioventricular Septal Defect, postaxial polydactyly, hypospadias, facial dysmorphism, lung hypoplasia	DHCR7	c.452G>A (p.Trp151Ter) + c.1351T>C (p.Cys451Arg)	Pat+Mat	Pathogenic	Intrauterine fetal death
